# Supplementary material for: Fear of Sleep in Undergraduates with a History of Sexual Trauma
Source: Behav Sci (Basel). 2025 Oct 27;15(11):1462. doi: 10.3390/bs15111462 (PMC12649145; doi:10.3390/bs15111462)
Supplement: Supplementary file 1 [file behavsci-15-01462-s001.zip]

Archive with 1 entries (1 files):
- behavsci-3767843-supplementary.pdf
